# Supplementary material for: Retrospective, Observational Analysis on the Impact of SARS-CoV-2 Variant Omicron in Hospitalized Immunocompromised Patients in a German Hospital Network—The VISAGE Study
Source: Vaccines (Basel). 2024 Jun 7;12(6):634. doi: 10.3390/vaccines12060634 (PMC11209028; doi:10.3390/vaccines12060634)
Supplement: Supplementary file 1 [file vaccines-12-00634-s001.zip]

Archive with 1 entries (1 files):
- vaccines-3002714-supplementary.pdf
